# Supplementary material for: Myocyte enhancer factor (MEF)-2 plays essential roles in T-cell transformation associated with HTLV-1 infection by stabilizing complex between Tax and CREB
Source: Retrovirology. 2015 Feb 27;12:23. doi: 10.1186/s12977-015-0140-1 (PMC4374383; doi:10.1186/s12977-015-0140-1)
Supplement: Additional file 7: Table S1. — Raw and average intensities of analyzed cellular factors in the promoter binding assay performed with MT-2 cells. [file 12977_2015_140_MOESM7_ESM.xlsx]

## Sheet: Mohit + Shruti Data
Supplementary Table 1
TF's	Raw intensities								Average intensities
	Control 1	Control 2	LTR 1	LTR 2	shMEF2A 1	shMEF2A 2	siTax 1	siTax 2	Control	LTR	shMEF2A	siTax
AP1	10330	10372	5649.31	4648.25	10446	10362.1	17304	17691.1	10351	5148.78	10404	17497.6
AP2	16939	17000.8	8643.72	7815.31	5938	5944.24	5397	5426.91	16969.9	8229.52	5941.12	5411.95
AR	19962	20032.9	7845.47	5401.31	3869	3502	4906	4921.18	19997.4	6623.39	3685.5	4913.59
ATF2	16835	15835	18371.6	20200.6	5574	5587.52	5213	5237.39	16335	19286.1	5580.76	5225.19
Brn-3	5546	5573.64	1163.72	1095.57	10824	9878	7006	7084.18	5559.82	1129.64	10351	7045.09
CEBP	7928	7600	5140.03	8390.5	5294	5313.12	4522	4525.66	7764	6765.26	5303.56	4523.83
CAR	4458	4482.37	1202.51	1428.7	7235	7215.3	20570	21055.1	4470.19	1315.61	7225.15	20812.5
CBF	10214	10255.6	1286.69	1334.12	4406	4146	5701	5740.03	10234.8	1310.41	4276	5720.51
CDP	5853	5100	903.816	632.897	5106	5128.88	11082	11282.5	5476.5	768.357	5117.44	11182.2
CREB	2755	2774.26	415.957	333.083	4445	4481.1	5210	5040	2764.63	374.52	4463.05	5125
E2F1	2186	2203.56	319.742	242.45	2616	2688.68	5579	5614.37	2194.78	281.096	2652.34	5596.68
EGR	12573	12621.7	11501.8	10592.5	2941	3007.18	5706	5745.18	12597.4	11047.2	2974.09	5725.59
ER	7714	7748.14	1095.35	936.388	4562	4595.76	7779	7880.37	7731.07	1015.87	4578.88	7829.68
Ets	3016	3036.05	588.372	751.806	4824	4852.52	35277	36203.3	3026.02	670.089	4838.26	35740.2
FAST-1	3576	3597.73	288.301	243.081	4622	4654.56	19730	20189.9	3586.86	265.691	4638.28	19960
GAS/ISRE	8723	8760.17	911.893	710.249	6899	6886.02	7360	7448.8	8741.58	811.071	6892.51	7404.4
GATA	10707	10750.1	2798.31	1707.37	13368	13225.6	14667	14975	10728.6	2252.84	13296.8	14821
GR/PR	4952	4890	6114.52	4863.05	7776	7745.48	13616	13892.5	4921	5488.78	7760.74	13754.2
HIF	4370	4394.11	2749.69	2840.84	6165	6166.7	8886	8400	4382.06	2795.26	6165.85	8643
HNF-4	2722	2741.17	1655.89	1602.89	6584	6577.32	5872	5916.16	2731.58	1629.39	6580.66	5894.08
IRF	10635	10677.9	6696.02	6790.56	4965	4990.7	5109	5130.27	10656.5	6743.29	4977.85	5119.64
MEF-2	2462	2480.39	349.682	317.128	104	116	180	198	2471.19	333.405	110	189
Myb	2946	2965.84	654.438	730.122	6723	6713.54	10837	11030.1	2955.92	692.28	6718.27	10933.6
Myc/Max	7947	7981.84	3172.28	3858.96	6536	6530.28	8310	8427.3	7964.42	3515.62	6533.14	8368.65
NF-1	22757	21987	3572.5	2771.2	7662	7633.76	13750	14030.5	22372	3171.85	7647.88	13890.2
NFAT	3928	3950.78	1207.94	1102.75	5117	5139.66	19261	19706.8	3939.39	1155.34	5128.33	19483.9
NF-E2	3000	3020	847.811	639.936	2670	2741.6	9722	9881.66	3010	743.873	2705.8	9801.83
NF-KB	5154	5180.46	3734.61	3426.77	7875	7842.5	4874	4888.22	5167.23	3580.69	7858.75	4881.11
OCT	2134	2151.4	2817.56	2119.84	9886	9813.28	7157	7239.71	2142.7	2468.7	9849.64	7198.35
p53	32416	32524.2	18347.4	15022.9	4438	4474.24	7498	7200	32470.1	16685.2	4456.12	7349
Pax-5	3245	3265.74	599.146	722.497	7149	7131.02	23051	23610.5	3255.37	660.822	7140.01	23330.8
Pbx1	7696	7600	579.228	580.442	3587	3640.26	13147	13409.4	7648	579.835	3613.63	13278.2
Pit	11598	11643.8	2569.96	1791.81	15445	15261.1	13128	13389.8	11620.9	2180.88	15353	13258.9
PPAR	4720	4745.16	2198.57	1469.73	8858	8805.84	14754	15064.6	4732.58	1834.15	8831.92	14909.3
PXR	3602	3623.81	838.43	679.474	4398	4435.04	6387	6446.61	3612.9	758.952	4416.52	6416.81
SMAD	3717	3739.15	2481.59	2360.43	6446	6442.08	4078	4068.34	3728.08	2421.01	6444.04	4073.17
Sp1	4989	5014.97	1605.38	1290.68	7955	7920.9	17402	17792.1	5001.98	1448.03	7937.95	17597
SRF	3058	3078.17	1355.87	1184.36	4294	4333.12	16730	17099.9	3068.09	1270.11	4313.56	16915
STAB1	5256	5282.77	792.725	668.25	7683	7654.34	11515	11728.5	5269.38	730.487	7668.67	11621.7
STAT1	9328	9366.98	1038.63	789.95	6424	6420.52	25875	26519.2	9347.49	914.289	6422.26	26197.1
STAT3	15045	15101.1	2822.99	2108.62	12354	12231.9	16842	17215.3	15073.1	2465.81	12293	17028.6
STAT4	1790	1806.37	877.721	798.727	4710	4740.8	17157	17539.7	1798.18	838.224	4725.4	17348.4
STAT5	5680	5708.04	2262.31	1886.98	5614	5626.72	12563	11126	5694.02	2074.64	5620.36	11844.5
STAT6	6080	6109.24	1436.35	1398.46	4958	4983.84	10264	10439.9	6094.62	1417.4	4970.92	10352
TCF/LEF	6802	6833.41	1964.83	2446.92	8408	8364.84	12805	13057.1	6817.7	2205.88	8386.42	12931.1
YY1	8997	9034.99	3358.52	6126.28	10720	10630.6	21584	22099.5	9016	4742.4	10675.3	21841.8
TR	11110	11154.3	5138.08	3793.65	15411	15227.8	33480	34352.4	11132.2	4465.86	15319.4	33916.2
TFIID	15323	15380	1302.67	1036.15	11074	10977.5	30514	31297.4	15351.5	1169.41	11025.8	30905.7
